# Supplementary material for: NEDD4L-Mediated Ubiquitination of GPX4 Exacerbates Doxorubicin-Induced Cardiotoxicity
Source: Int J Mol Sci. 2025 Aug 23;26(17):8201. doi: 10.3390/ijms26178201 (PMC12428739; doi:10.3390/ijms26178201)
Supplement: Supplementary file 1 [file ijms-26-08201-s001.zip]

Archive with 1 entries (1 files):
- ijms-3803560-supplementary.pdf
